# Supplementary material for: A new genus of Cletopsyllidae (Copepoda, Harpacticoida) from Gulf of Mexico
Source: Zookeys. 2014 Mar 19;(391):37–53. doi: 10.3897/zookeys.391.6903 (PMC3974442; doi:10.3897/zookeys.391.6903)
Supplement: XML Treatment for Pentacletopsyllus [file zookeys.391.6903-treatment1.xml]

<!DOCTYPE tp:taxon-treatment
  PUBLIC "-//TaxonX//DTD Taxonomic Treatment Publishing DTD v0 20100105//EN" "tax-treatment-NSO.dtd">
<tp:taxon-treatment xmlns:tp="http://www.plazi.org/taxpub"><tp:treatment-meta><mixed-citation publication-type="journal"><person-group><name><surname>Bang</surname><given-names>Hyun Woo</given-names></name><name><surname>Baguley</surname><given-names>Jeffrey G.</given-names></name><name><surname>Moon</surname><given-names>Heejin</given-names></name></person-group><article-title>A new genus of Cletopsyllidae (Copepoda, Harpacticoida) from Gulf of Mexico</article-title><source>Zookeys</source><day>19</day><month>3</month><year>2014</year><volume>2014</volume><issue>391</issue><fpage>37</fpage><lpage>53</lpage><pub-id pub-id-type="doi">10.3897/zookeys.391.6903</pub-id></mixed-citation></tp:treatment-meta><tp:nomenclature><tp:taxon-name>
                            <tp:taxon-name-part taxon-name-part-type="genus">Pentacletopsyllus</tp:taxon-name-part>
                            <object-id xmlns:xlink="http://www.w3.org/1999/xlink" content-type="zoobank" xlink:type="simple">http://zoobank.org/F4DAC7B8-1F8F-4F98-BEE7-8FD00EDDED7D</object-id>
                            <object-id xmlns:xlink="http://www.w3.org/1999/xlink" xlink:type="simple">http://species-id.net/wiki/Pentacletopsyllus</object-id>
                        </tp:taxon-name><tp:taxon-status xmlns:xlink="http://www.w3.org/1999/xlink" xlink:type="simple">gen. n.</tp:taxon-status></tp:nomenclature><tp:treatment-sec sec-type="Diagnosis"><title>Diagnosis.</title><p><tp:taxon-name>Cletopsyllidae</tp:taxon-name>. Body elongated. Cephalothorax and other somites with numerous spinous processes at margin. Rostrum very prominent, triangular, with bifid tip in its apical portion, with pair of subapical sensilla. Genital and first abdominal somites completely fused forming double-somite. Anal operculum well developed. Caudal rami cylindrical, with 7 setae; setae I-II small, closely set; seta III subapical, setae IV-V bipinnate, seta V longest, seta VI bare, Seta VII tri-articulate at base. Sexual dimorphism in antennule, P2 endopod, P5 and P6.</p><p>Antennule 5-segmented in female, 7-segmented and subchirocer in male. Antenna 3-segmented, comprising coxa, allobasis and free endopodal segment; exopod 1-segmented with 2 setae. Mandible with biramous palp; basis with 3 pinnate setae; endopod with 1 lateral and 3 distal setae; exopod 1-segmented with 1 seta. Maxillule with strongly developed praecoxal arthrite, with 2 setae on anterior surface and 9 spines/setae around distal margin; coxal endite with 1 seta and 1 spine; basis with 4 spines/setae; endopod represented by 1 seta; exopod with 2 setae. Maxilla with 3 endites; allobasis drawn out into claw; endopod minute, bearing 3 setae. Maxilliped subchelate, with 3 pinnate setae; basis asetose; endopod drawn out into long, curved, pinnate claw with 1 long bare seta and 1 short accessory seta at base.</p><p>P1 basis with outer seta and inner spine; exopod 3-segmented, exp-1 with long outer spine, exp-2 with inner seta, exp-3 with 4 elements; endopod 2-segmented and prehensile, enp-1 as long as enp-2.</p><!--PageBreak--><p>P2-P4 with outer spine or seta on basis. Exopods 3-segmented, exp-3 with 3 outer spines; endopod 2-segmented, enp-1 small, enp-2 elongate. Male P2-enp modified; inner apical seta fused to segment forming small apophysis. Armature formula:</p><table-wrap position="anchor" orientation="portrait"><table id="T1"><tbody><tr><th rowspan="1" colspan="1"/><th rowspan="1" colspan="1">Exopod</th><th rowspan="1" colspan="1">Endopod</th></tr><tr><td rowspan="1" colspan="1">P2</td><td rowspan="1" colspan="1">0.1.123</td><td rowspan="1" colspan="1">1.421</td></tr><tr><td rowspan="1" colspan="1">P3</td><td rowspan="1" colspan="1">1.1.223</td><td rowspan="1" colspan="1">1.321</td></tr><tr><td rowspan="1" colspan="1">P4</td><td rowspan="1" colspan="1">1.1.223</td><td rowspan="1" colspan="1">1.321</td></tr></tbody></table></table-wrap><!--PageBreak--><p>P5 of both sexes with separate baseoendopod and exopod. Basal seta on setophore; endopodal lobe triangular with 5 bipinnate setae in female and 3 bipinnate setae in male; exopod elongated with 5 setae in female and 4 setae in male. Male P6 asymmetrical, functional member represented by small plate, opposite member fused to genital somite; each leg with 1 bare seta.</p></tp:treatment-sec><tp:treatment-sec sec-type="Type and only species"><title>Type and only species.</title><p><italic><tp:taxon-name>Pentacletopsyllus montagni</tp:taxon-name></italic> gen. et sp. n.</p></tp:treatment-sec><tp:treatment-sec sec-type="Etymology"><title>Etymology.</title><p>The generic name is derived from the Greek <italic>penta</italic>, meaning five, and refers to the 5-segmented female antennule.</p></tp:treatment-sec></tp:taxon-treatment>
