# Supplementary material for: A new genus of Cletopsyllidae (Copepoda, Harpacticoida) from Gulf of Mexico
Source: Zookeys. 2014 Mar 19;(391):37–53. doi: 10.3897/zookeys.391.6903 (PMC3974442; doi:10.3897/zookeys.391.6903)
Supplement: XML Treatment for Pentacletopsyllus montagni [file zookeys.391.6903-treatment2.xml]

<!DOCTYPE tp:taxon-treatment
  PUBLIC "-//TaxonX//DTD Taxonomic Treatment Publishing DTD v0 20100105//EN" "tax-treatment-NSO.dtd">
<tp:taxon-treatment xmlns:tp="http://www.plazi.org/taxpub"><tp:treatment-meta><mixed-citation publication-type="journal"><person-group><name><surname>Bang</surname><given-names>Hyun Woo</given-names></name><name><surname>Baguley</surname><given-names>Jeffrey G.</given-names></name><name><surname>Moon</surname><given-names>Heejin</given-names></name></person-group><article-title>A new genus of Cletopsyllidae (Copepoda, Harpacticoida) from Gulf of Mexico</article-title><source>Zookeys</source><day>19</day><month>3</month><year>2014</year><volume>2014</volume><issue>391</issue><fpage>37</fpage><lpage>53</lpage><pub-id pub-id-type="doi">10.3897/zookeys.391.6903</pub-id></mixed-citation></tp:treatment-meta><tp:nomenclature><tp:taxon-name>
                            <tp:taxon-name-part taxon-name-part-type="genus">Pentacletopsyllus</tp:taxon-name-part>
                            <tp:taxon-name-part taxon-name-part-type="species">montagni</tp:taxon-name-part>
                            <object-id xmlns:xlink="http://www.w3.org/1999/xlink" content-type="zoobank" xlink:type="simple">http://zoobank.org/3CD1F4AE-9B8D-422F-A863-4683A3BA1EDC</object-id>
                            <object-id xmlns:xlink="http://www.w3.org/1999/xlink" xlink:type="simple">http://species-id.net/wiki/Pentacletopsyllus_montagni</object-id>
                        </tp:taxon-name><tp:taxon-status xmlns:xlink="http://www.w3.org/1999/xlink" xlink:type="simple">sp. n.</tp:taxon-status><xref ref-type="fig" rid="F1">Figs 1</xref><xref ref-type="fig" rid="F2"/><xref ref-type="fig" rid="F3"/><xref ref-type="fig" rid="F4"/><xref ref-type="fig" rid="F5"/><xref ref-type="fig" rid="F6">–6</xref></tp:nomenclature><tp:treatment-sec sec-type="Type locality"><title>Type locality.</title><p>Gulf of Mexico; <named-content xmlns:xlink="http://www.w3.org/1999/xlink" content-type="dwc:verbatimCoordinates" xlink:type="simple">28°43.20'N, 88°20.68'W</named-content>; depth 1590 m; mud.</p></tp:treatment-sec><tp:treatment-sec sec-type="Material examined"><title>Material examined.</title><p>Holotype: 1♀ (USNM No: 1231418) dissected on 8 slides, from the type locality. Paratypes: 2♀♀ and 1♂ (USNM No's listed in order presented in text: 1231419, 1231420, 1231421) each dissected on 8, 4 and 9 slides respectively, and 10♀♀ and 10♂♂ (USNM No's for specimens in vials (female, male): 1231422, 1231423) in 70% ethanol, vial. Additional samples were deposited in the first author’s collection. All from the type locality, collected by J. G. Baguley on May 2011.</p></tp:treatment-sec><tp:treatment-sec sec-type="Description"><title>Description.</title><p>Female. Body (<xref ref-type="fig" rid="F1">Fig. 1A</xref>) elongated. Total body length 1121 µm (n=10; range: 1022–1242 µm, measured from anterior margin of rostrum to posterior margin of caudal rami). Largest width measured at posterior margin of cephalic shield: 234 µm. Urosome narrower than prosome (<xref ref-type="fig" rid="F1">Fig. 1A</xref>). Cephalothorax bell-shaped, with few tegumental sensilla; posterior and lateral margins irregularly serrated (<xref ref-type="fig" rid="F1">Fig. 1D</xref>). Rostrum prominent, triangular; with a pair of sensilla near anterior margin, with bifid tip (<xref ref-type="fig" rid="F1">Fig. 1E</xref>). Pedigerous somites with 1 pair of sensilla on dorsal surface, serrate posteriorly as cephalothorax; pleural areas well developed.</p><fig id="F1" position="float" orientation="portrait"><label>Figure 1.</label><caption><p><italic><tp:taxon-name>Pentacletopsyllus montagni</tp:taxon-name></italic> gen. et sp. n. female: <bold>A</bold> habitus, dorsal <bold>B</bold> habitus, lateral <bold>C</bold> cephalothorax, lateral <bold>D</bold> tooth-like process of cephalothorax lateral anterior margin <bold>E</bold> rostrum, dorsal <bold>F</bold> caudal ramus, dorsal.</p></caption><graphic xmlns:xlink="http://www.w3.org/1999/xlink" xlink:href="zookeys-391-037-g001.jpg" position="float" orientation="portrait" xlink:type="simple"/></fig><p>Urosome 5-segmented, comprising P5-bearing somite, genital double-somite and 3 free abdominal somites. All urosomites covered with small spinules dorsally and laterally. Urosomite with serrate posterior and posterolateral margin.</p><p>Genital double-somite (<xref ref-type="fig" rid="F4">Fig. 4C</xref>), completely fused ventrally with original segmentation indicated by a transverse surface ridge dorsally and laterally. Genital field located near anterior margin with gonopore and copulatory pore located in median depression. P6 with 1 bare seta on a small protuberance. Anal somite with well-developed rounded operculum bearing row of setules (<xref ref-type="fig" rid="F4">Fig. 4D</xref>).</p><p>Caudal rami cylindrical, about 7 times as long as wide, each ramus with 7 setae: setae I-II small, closely set, seta III subapical, setae IV-V bipinnate, seta V longest, seta VI bare and small, seta VII tri-articulate at base; tube pore presented dorsally near proximal inner margin (<xref ref-type="fig" rid="F1">Fig. 1F</xref>).</p><p>Antennule (<xref ref-type="fig" rid="F2">Fig. 2A</xref>) 5-segmented, with well-developed sclerite around base of segment 1. Segment 1 short, with 2 long spinule rows and 1 seta. Segment 2 with 2 outer processes, distal one longer than proximal one, each one bearing one seta distally. Segment 3 longest, with smooth posterior margin. Armature formula: 1-[1], 2-[9], 3-[8 + (1 + ae)], 4-[3], 5-[7 + acrothek]. Apical acrothek consisting of a small aesthetasc fused basally to 2 bare setae.</p><fig id="F2" position="float" orientation="portrait"><label>Figure 2.</label><caption><p><italic><tp:taxon-name>Pentacletopsyllus montagni</tp:taxon-name></italic> gen. et sp. n. female: <bold>A</bold> antennule, dorsal <bold>B</bold> antenna, dorsal <bold>C</bold> labrum, posterior <bold>D</bold> mandible <bold>E</bold> maxillule (inset showing armature on coxa) <bold>F</bold> maxilla (inset showing armature on middle endite) <bold>G</bold> maxilliped.</p></caption><graphic xmlns:xlink="http://www.w3.org/1999/xlink" xlink:href="zookeys-391-037-g002.jpg" position="float" orientation="portrait" xlink:type="simple"/></fig><p>Antenna (<xref ref-type="fig" rid="F2">Fig. 2B</xref>) 3-segmented, comprising coxa, allobasis and free 1-segmented endopod. Coxa small with spinule row. Allobasis elongated; original segmentation marked by incomplete surface sutures; 2 groups of strong spinules on abexopodal margin; with a long distal abexopodal seta. Exopod small, 1-segmented; with 1 apical and 1 lateral seta. Endopod elongated, with spinules along inner margin; lateral armature consisting of 2 pinnate spines and a minute seta; distal armature consisting of 1 apically curved pinnate spine, 1 bipinnate seta and 3 geniculate setae, the outer-most basally fused to an additional short seta.</p><p>Labrum with spinular ornamentation and covered with densely packed setules as in <xref ref-type="fig" rid="F2">Fig. 2C</xref>.</p><p>Mandible (<xref ref-type="fig" rid="F2">Fig. 2D</xref>) with large coxa bearing well-developed gnathobase, with 2 strong teeth, several multicuspidate teeth around distal margin and 1 pinnate spine at distal corner; spinules near base of palp. Palp biramous, basis with 3 pinnate setae; endopod with 1 lateral and 3 distal setae; exopod 1-segmented, with 1 apical seta.</p><p>Maxillule (<xref ref-type="fig" rid="F2">Fig. 2E</xref>). Precoxa with few spinules near outer margin; arthrite strongly developed, with 2 surface setae and 9 apical spines and setae. Coxa with cylindrical endite bearing 1 naked seta, and 1 curved, pinnate spine. Basis with 2 setae and 1 bipinnate spine apically, and 1pinnate seta along outer margin; with several spinules around inner distal margin and base of endopod. Endopod incorporated in basis and presented by 1 seta. Exopod 1-segmented, with 1 pinnate and 1 naked setae.</p><p>Maxilla (<xref ref-type="fig" rid="F2">Fig. 2F</xref>). Syncoxa with 3 endites, each with a short row of spinules. Proximal endite small and with 1 strong pinnate spine. Middle endite produced into pectinate spine and with 2 setae. Distal endite with 3 pinnate setae. Allobasis drawn out into strong, slightly curved, distally pinnate claw, accessory armature consisting of 2 bare and 1 pinnate seta. Endopod small, with 3 naked setae.</p><p>Maxilliped (<xref ref-type="fig" rid="F2">Fig. 2G</xref>) comprising syncoxa, basis, and 1-segmented endopod. Syncoxa with 3 plumose setae and several short rows of spinules. Basis with 1 longitudinal row of spinules along palmar margin. Endopodal segment produced into strong and distally pinnate curved claw; accessory armature consisting of 1 long naked seta and 1 small seta at base.</p><!--PageBreak--><p>Swimming legs 1–4 (<xref ref-type="fig" rid="F3">Fig. 3A</xref>, <xref ref-type="fig" rid="F3">3B</xref>, <xref ref-type="fig" rid="F3">3C</xref>, <xref ref-type="fig" rid="F4">4A</xref>) with wide intercoxal sclerite, biramous, endopods 2-segmented, exopods 3-segmented. Coxae and bases with row of spinules along outer margins as illustrated.</p><fig id="F3" position="float" orientation="portrait"><label>Figure 3.</label><caption><p><italic><tp:taxon-name>Pentacletopsyllus montagni</tp:taxon-name></italic> gen. et sp. n. female: <bold>A</bold> P1, anterior <bold>B</bold> P2, anterior <bold>C</bold> P3, anterior.</p></caption><graphic xmlns:xlink="http://www.w3.org/1999/xlink" xlink:href="zookeys-391-037-g003.jpg" position="float" orientation="portrait" xlink:type="simple"/></fig><fig id="F4" position="float" orientation="portrait"><label>Figure 4.</label><caption><p><italic><tp:taxon-name>Pentacletopsyllus montagni</tp:taxon-name></italic> gen. et sp. n. female: <bold>A</bold> P4, anterior <bold>B</bold> P5, anterior <bold>C</bold> genital field, ventral <bold>D</bold> anal somite, ventral.</p></caption><graphic xmlns:xlink="http://www.w3.org/1999/xlink" xlink:href="zookeys-391-037-g004.jpg" position="float" orientation="portrait" xlink:type="simple"/></fig><p>P1 (<xref ref-type="fig" rid="F3">Fig. 3A</xref>). Coxa large, with inner and outer spinular rows. Basis with strong bipinnate seta on outer margin and bipinnate spine on inner distal surface; inner portion produced as a cylindrical pedestal for endopod. Endopod 2-segmented, prehensile; enp-1 as long as enp-2; enp-1 with one small seta on middle third of inner margin; enp-2 with 2 pinnate inner setae, and 1 pinnate spine and 1 geniculate seta distally. Exopod 3-segmented. Exp-1 and exp-2 with 1 pinnate spine; exp-2 with 1 inner seta; exp-3 with 2 geniculate distal setae and 2 strong spinulose outer spines.</p><p>P2-P4 (<xref ref-type="fig" rid="F3">Figs 3B</xref>, <xref ref-type="fig" rid="F3">3C</xref>, <xref ref-type="fig" rid="F4">4A</xref>). Coxae and bases with spinular rows along outer margin and anterior surface. Basis wider than long, with pinnate spine (P2-P3) or bare seta (P4), each seta arising from a setophore. Each ramus consisting of 3-segmented exopod and 2-segmented endopod. Armature formula as in generic diagnosis.</p><p>P5 (<xref ref-type="fig" rid="F4">Fig. 4B</xref>) with separate exopod and baseoendopod. Baseoendopod longer than wide, forming long biarticulate (not triarticulate) outer setophore bearing the basal seta. Endopodal lobe triangular, with 5 bipinnate setae. Exopod about three times as long as wide, with 1 inner, 1 distal and 3 outer pinnate setae.</p></tp:treatment-sec><tp:treatment-sec sec-type="Description"><title>Description.</title><p>Male. Body (<xref ref-type="fig" rid="F5">Fig. 5A</xref>). Male slightly smaller and more slender than in female. Body length 1075 µm (N=10; range: 1007–1132 µm, measured from anterior margin of rostrum to posterior margin of caudal rami). Largest width measured at P2-bearing thoracic somite: 196 µm. Sexual dimorphism in antennule, P2 endopod, P5 and P6.</p><fig id="F5" position="float" orientation="portrait"><label>Figure 5.</label><caption><p><italic><tp:taxon-name>Pentacletopsyllus montagni</tp:taxon-name></italic> gen. et sp. n. male: <bold>A</bold> habitus, dorsal <bold>B</bold> rostrum, dorsal <bold>C</bold> Urosome (excluding P5-bearing somite), ventral <bold>D</bold> anal somite and left caudal rami, lateral.</p></caption><graphic xmlns:xlink="http://www.w3.org/1999/xlink" xlink:href="zookeys-391-037-g005.jpg" position="float" orientation="portrait" xlink:type="simple"/></fig><p>Prosome (<xref ref-type="fig" rid="F5">Fig. 5A</xref>) 4-segmented, comprising cephalothorax (bearing first pedigerous somite) and 3 free pedigerous somites. Posterior margin of cephalothorax and pedigerous somites with serrated process, with integumental sensilla. Rostrum as in female (<xref ref-type="fig" rid="F5">Fig. 5B</xref>).</p><p>Urosome (<xref ref-type="fig" rid="F5">Fig. 5C</xref>) 6-segmented, comprised of P5-bearing somite, genital somite, and 4 free abdominal somites. Urosomite with crenulate posterior margin dorsally and ventrally.</p><p>Antennule (<xref ref-type="fig" rid="F6">Fig. 6A</xref>) 7-segmented; subchirocer with geniculation between segments 5 and 6. Segment 1 with 1 row of long spinules along outer distal margin. Segment 2 with 1 cylindrical process along posterior margin, with 1 seta apically. Segment 4 represented by a small sclerite along anterior margin. Segment 5 swollen with large bump along posterior margin. Segment 7 with triangular distal half. Armature formula: 1-[1], 2-[7], 3-[6], 4-[2], 5-[7 + 4 pinnate + 1 modified + (1 + ae)], 6-[3], 7-[7 + acrothek]. Apical acrothek consisting of 2 small naked setae.</p><fig id="F6" position="float" orientation="portrait"><label>Figure 6.</label><caption><p><italic><tp:taxon-name>Pentacletopsyllus montagni</tp:taxon-name></italic> gen. et sp. n. male: <bold>A</bold> antennule, ventral <bold>B</bold> third segment of antennule, anterior <bold>C</bold> fourth segment of antennule, anterior <bold>D</bold> fifth segment of antennule, anterior <bold>E</bold> P4, anterior <bold>F</bold> P4 endopod 3 (arrow indicating reduced outer seta), anterior <bold>G</bold> P5, anterior.</p></caption><graphic xmlns:xlink="http://www.w3.org/1999/xlink" xlink:href="zookeys-391-037-g006.jpg" position="float" orientation="portrait" xlink:type="simple"/></fig><p>P2 (<xref ref-type="fig" rid="F6">Fig. 6E</xref>). Exopod as in female. Endopod modified, 2-segmented; enp-2 with 4 plumose inner setae; inner apical seta fused to segment forming short apophysis; outer apical seta shorter than female; outer seta reduced and presented by minute naked seta (<xref ref-type="fig" rid="F6">Fig. 6F</xref>).</p><p>Fifth pair of legs (P5) (<xref ref-type="fig" rid="F6">Fig. 6G</xref>) fused medially. Baseoendopod with outer setophore bearing the basal seta. Endopodal lobe with 1 inner and 2 distal bipinnate setae. <!--PageBreak--><!--PageBreak--><!--PageBreak--><!--PageBreak--><!--PageBreak--><!--PageBreak--><!--PageBreak-->Exopod shorter than in female, about three times as long as wide, with 1 inner, 1 distal and 2 outer pinnate setae.</p><p>P6 (<xref ref-type="fig" rid="F5">Fig. 5C</xref>) asymmetrical, bearing 1 naked seta on a cylindrical process.</p></tp:treatment-sec><tp:treatment-sec sec-type="Etymology"><title>Etymology.</title><p>The species is named in honor of Dr. Paul Montagna, Endowed Chair for Ecosystem Studies and Modeling at the Harte Research Institute, Texas A&amp;M University Corpus Christi. Dr. Montagna has had a long and distinguished career studying meiofauna, hapacticoid systematics, and marine ecosystem dynamics, particularly in the Gulf of Mexico.</p></tp:treatment-sec></tp:taxon-treatment>
